# Supplementary material for: Fabrication of Thin Film Composite Membranes on Nanozeolite Modified Support Layer for Tailored Nanofiltration Performance
Source: Membranes (Basel). 2022 Sep 27;12(10):940. doi: 10.3390/membranes12100940 (PMC9610575; doi:10.3390/membranes12100940)
Supplement: Supplementary file 1 [file membranes-12-00940-s001.zip]

Archive with 1 entries (1 files):
- membranes-1930087-supplementary.pdf
